# Supplementary material for: Parasitic Effects on the Congenital Transmission of Trypanosoma cruzi in Mother–Newborn Pairs
Source: Microorganisms. 2024 Jun 20;12(6):1243. doi: 10.3390/microorganisms12061243 (PMC11206037; doi:10.3390/microorganisms12061243)
Supplement: Supplementary file 1 [file microorganisms-12-01243-s001.zip]

Archive with 1 entries (1 files):
- microorganisms-3049359-supplementary.pdf
